# Supplementary material for: Doxorubicin–Cyclophosphamide Protocol in Dogs with Splenic Haemangiosarcoma and Haemoabdomen: A Retrospective Case Series
Source: Vet Sci. 2025 Nov 2;12(11):1053. doi: 10.3390/vetsci12111053 (PMC12661923; doi:10.3390/vetsci12111053)
Supplement: Supplementary file 1 [file vetsci-12-01053-s001.zip]

Archive with 1 entries (1 files):
- vetsci-3917426-supplementary.pdf
